# Supplementary material for: Structural Features and Physiological Associations of Human 14-3-3ζ Pseudogenes
Source: Genes (Basel). 2024 Mar 24;15(4):399. doi: 10.3390/genes15040399 (PMC11049341; doi:10.3390/genes15040399)
Supplement: Supplementary file 1 [file genes-15-00399-s001.zip]

Archive with 1 entries (1 files):
- genes-2925146-supplementary.pdf
